# Supplementary material for: Evaluation of Antioxidant-Rich Mexican Oregano (Lippia graveolens) Infusion and Carvacrol: Impact on Metabolic Activity and Cytotoxicity in Breast Cancer Cell Lines
Source: Nutrients. 2025 Sep 28;17(19):3089. doi: 10.3390/nu17193089 (PMC12525765; doi:10.3390/nu17193089)
Supplement: Supplementary file 1 [file nutrients-17-03089-s001.zip]

Archive with 1 entries (1 files):
- nutrients-3881451-supplementary.pdf
